# Supplementary material for: CRP-Mediated Carbon Catabolite Regulation of Yersinia pestis Biofilm Formation Is Enhanced by the Carbon Storage Regulator Protein, CsrA
Source: PLoS One. 2015 Aug 25;10(8):e0135481. doi: 10.1371/journal.pone.0135481 (PMC4549057; doi:10.1371/journal.pone.0135481)
Supplement: S1 Table — Detailed list of oligonucleotides utilized in this study. (XLSX) [file pone.0135481.s010.xlsx]

## Sheet: Sheet1
S1. Table. List of Oligonucleotides.
crp_long_F	Forward primer for KmR-SucS cassette amplification containing crp overhang	ccgactctcgaatggttcctgtctcattgccatatccataagtacccatccaaaagtacgctgattcaccagggtgaaaaagccgGTGTAGGCTGGAGCTGCTTCG
crp_long_R	Reverse primer for KmR-SucS cassette amplification containing crp overhang	ggagatcaagttttgatcttccagcatttttagtatccgccccacagtttcgcgggagcagccaactatttgaccaatttcctggCATATGAATATCCTCCTTAGT
crp_gBlock	gBlock containing crp upstream and downstream flanking regions for scarless deletion	gtgaagggtttctattcggtacgaaccttggctatacctttcggcagttgagcaagttaatatgctaaaaagaaagtgtattctataagcacgccgtacagggaactctgagccctgttaagttaggcagcgataacaacagaggataacagcgaatggttctcggtaagccacaaacagacccgactctcgaatggttcctgtctcattgccatatccatagcggatactaaaaatgctggaagatcaaaacttgatctccgcacacggtaaaacgatcgtcgtttacggcacccgttaattccctctaaaaaccggcgttaaagctgaagctattagcgccggtttttcccgttttctgtgagtaataaatttctggggcctatatgaagtggcaac…
crp_g_F	Forward amplification primer for crp gBlock	GTGAAGGGTTTCTATTCGGTACG
crp_g_R	Reverse amplificaton primer for crp gBlock	TAGGCAAAGGACCAATGTTTGA
crp_det_F	Forward primer for upstream detection of crp scarless deletion	ttctcggtaagccacaaacaga
crp_det_R	Reverse primer for downstream detection of crp scarless deletion	aacgacgatcgttttaccgtgt
gyrB_qPCR_F	Forward qPCR primer for gyrB	TGTGGTATTGGCCGGGATGAATAT
gyrB_qPCR_R	Reverse qPCR primer for gyrB	GAGGCTGAGCGATAAACACATGAC
hmsP_qPCR_F	Forward qPCR primer for hmsP	tcaggatgatgaactgggtgtgtt
hmsP_qPCR_R	Reverse qPCR primer for hmsP	gaggcaatttctttctccagcagg
hmsT_qPCR_F	Forward qPCR primer for hmsT	tctcagtcgccgggaaatcattat
hmsT_qPCR_R	Reverse qPCR primer for hmsT	caccacgatatctcttgaacgcac
hmsC/N_qPCR_F	Forward qPCR primer for hmsC/N	cgttggtggggcgtttatctattc
hmsC/N_qPCR_R	Reverse qPCR primer for hmsC/N	cggccagcgtgaataactgataat
hmsD_qPCR_F	Forward qPCR primer for hmsD	atttgtctgtcgccattgtgtctg
hmsD_qPCR_R	Reverse qPCR primer for hmsD	aactcgttagcctccacgttatca
hmsH_qPCR_F	Forward qPCR primer for hmsH	CCCCTCTCAAGAATTAGATCGCCA
hmsH_qPCR_R	Reverse qPCR primer for hmsH	CTGTAAAGGAGAGTTTCGACCCCA
hmsF_qPCR_F	Forward qPCR primer for hmsF	GTTTACTTCCCGAACCGTTGGATC
hmsF_qPCR_R	Reverse qPCR primer for hmsF	GTCCATATCAAACGCCAATACCGG
hmsR_qPCR_F	Forward qPCR primer for hmsR	GTGGCTGCTGTTTCTGGAGTATTC
hmsR_qPCR_R	Reverse qPCR primer for hmsR	GCGGGAAGACACTTTGAACATGAA
hmsS_qPCR_F	Forward qPCR primer for hmsS	TACAATCAGGTCCGTTTCCAGGTT
hmsS_qPCR_R	Reverse qPCR primer for hmsS	GAGACACGAGCCACTTTTGAGTTG
pla_qPCR_F	Forward qPCR primer for pla	AACTATTCTGTCCGGGAGTGCTAA
pla_qPCR_R	Reverse qPCR primer for pla	TCTTCCTGTTTCTGCGTCATAAAGC
csrA_long_F	Forward primer for KmR-SacB cassette amplification containing csrA overhang	aatggcttacgttttcacggtgtatgatggataatggcggggaaacagagagacccgactcttttaatttttcaaggagcaaagaGTGTAGGCTGGAGCTGCTTCG
csrA_long_R	Reverse primer for KmR-SacB cassette amplification containing csrA overhang	aaaggagaattaggggaaacaaaacagagagtagagacaataaaaagcagtagcgcctcgtgttacacgagacgctgcttcaaaaCATATGAATATCCTCCTTAGT
csrA_gBlock	gBlock containing csrA upstream and downstream flanking regions for scarless deletion	gtaatcatctattaaatcaacacgccatatctcggtactaggtatggcgttttttaattttcctgtcatagttcaatcacaaagttaaacgcaaagttgtttgcttcagctaaacttgtattagttagggactcgaccaagctacttacattttatatgaatgtaatggcttacgttttcacggtgtatgatggataatggcggggaaacagagagacccgactcttttaatttttcaaggagcaaagattttgaagcagcgtctcgtgtaacacgaggcgctactgctttttattgtctctactctctgttttgtttcccctaattctcctttcttttcgctatttctctctacttcgtctgcccagtcactaccgctcagataaattcaacttctcc…
csrA_g_F	Forward amplification primer for csrA gBlock	gtaatcatctattaaatcaacacgcc
csrA_g_R	Reverse amplificaton primer for csrA gBlock	CGTTTATTTGCACACTTCACACAC
csrA_det_F	Forward primer for upstream detection of csrA scarless deletion	attaatcgcggacattgctcag
csrA_det_R	Reverse primer for downstream detection of csrA scarless deletion	atagtaaatggcggtgagggag
glgCAP_long_F	Forward primer for KmR-SacB cassette amplification containing glgCAP overhang	gtcagaccatgcggagcgattaaccacatggcgcgggtccgcgcataccatttgtgtgctcataaagagagattaaggagcttttGTGTAGGCTGGAGCTGCTTCG
glgCAP_long_R	Reverse primer for KmR-SacB cassette amplification containing glgCAP overhang	aaatttaaaaaccctcttcaatcggataaccgcgaagagggttttttacggtggcactggcggttgaatatgtcattaccgcacaCATATGAATATCCTCCTTAGT
glgCAP_gBlock	gBlock containing glgCAP upstream and downstream flanking regions for scarless deletion	tagtcagggacaggcgctgagtgatgctgcttgggagcaaggctgccagcagcaactacagattttgttatctcagcgctggttggtgctcatcaatgccactgatcacgagtgtgaaatgcacttacctgaaggggaatgggaggggattcctccctttggggtgtcagaccatgcggagcgattaaccacatggcgcgggtccgcgcataccatttgtgtgctcataaagagagattaaggagctttttgtgcggtaatgacatattcaaccgccagtgccaccgtaaaaaaccctcttcgcggttatccgattgaagagggtttttaaatttcttgaggtgcttgaacaacgctatgcagcccagaaaggcaaaaattgacgaaagttaaacaatg…
glgCAP_g_F	Forward amplification primer for glgCAP gBlock	tagtcagggacaggcgctgagtgatg
glgCAP_g_R	Reverse amplificaton primer for glgCAP gBlock	gcgatgaagagaaacagcgggtagcc
glgCAP_det_F	Forward primer for upstream detection of glgCAP scarless deletion	gcaaatcccagccctgactcag
glgCAP_det_R	Reverse primer for downstream detection of glgCAP scarless deletion	gctatttggttgagaacgagtggg
hmsP_long_F	Forward primer for KmR-SacB cassette amplification containing hsmP overhang	cttactcgatggggactaaaaaggggcgtctaaacaccaagcacttgaacaccaaacgtctgaacaccaaaaacagtactgcgaaGTGTAGGCTGGAGCTGCTTCG
hmsP_long_R	Reverse primer for KmR-SacB cassette amplification containing hsmP overhang	gtcagaattgacggtgggtaggcggtcattcactgcagattctcggcgtgttaagtactgctggtggacaccgccatacaaagagCATATGAATATCCTCCTTAGT
hmsP_gBlock	gBlock containing hsmP upstream and downstream flanking regions for scarless deletion	gattattacagtgctattctgaccctgtttggtcaggggtggttacagcatcgttatcattttacccatcagggagagctacagccctcatggcaccgtcaacgttaagatttcaggatagcggatctggcctaatgatagggaaatgcgcttaagggatcacaacttactcgatggggactaaaaaggggcgtctaaacaccaagcacttgaacaccaaacgtctgaacaccaaaaacagtactgcgaactctttgtatggcggtgtccaccagcagtacttaacacgccgagaatctgcagtgaatgaccgcctacccaccgtcaattctgacgacagccgatgacgctgtgaagtccctacatattagaaaacacttgtcagcaagaagggcggca…
hmsP_g_F	Forward amplification primer for hsmP gBlock	gattattacagtgctattctgacc
hmsP_g_R	Reverse amplificaton primer for hsmP gBlock	gtaaccgataatcctattaagagtg
hmsP_det_F	Forward primer for upstream detection of hsmP scarless deletion	agcaaacactgaatctccaacagc
hmsP_det_R	Reverse primer for downstream detection of hsmP scarless deletion	ggagcaattaaacccatacgcgat
